# Supplementary material for: MCAM (CD146) Gene Encodes Chicken Blood Alloantigen System H
Source: Genes (Basel). 2026 Mar 31;17(4):412. doi: 10.3390/genes17040412 (PMC13116496; doi:10.3390/genes17040412)
Supplement: Supplementary file 1 [file genes-17-00412-s001.zip]

Archive with 1 entries (1 files):
- genes-4213633-supplementary.pdf
